# Supplementary material for: Identification and monitoring of mutations in circulating cell-free tumor DNA in hepatocellular carcinoma treated with lenvatinib
Source: J Exp Clin Cancer Res. 2021 Jun 26;40:215. doi: 10.1186/s13046-021-02016-3 (PMC8235843; doi:10.1186/s13046-021-02016-3)
Supplement: Supplementary file 1 — Additional file 1. [file 13046_2021_2016_MOESM1_ESM.xlsx]

## Sheet: SupT1
Supplementary Table 1. All four major variant classes detecting by Guardant360 v2.11
Point mutations (SNVs) and deletion variants (Indels) 74 genes							amplifications 18 genes		fusion 6 genes
AKT1	ALK	APC	AR	ARAF	ARID1A	ATM	AR	BRAF	ALK
BRAF	BRCA1	BRCA2	CCND1	CCND2	CCNE1	CDH1	CCND1	CCND2	FGFR2
CDK4	CDK6	CDK12	CDKN2A	CTNNB1	DDR2	EGFR	CCNE1	CDK4	FGFR3
ERBB2	ESR1	EZH2	FBXW7	FGFR1	FGFR2	FGFR3	CDK6	EGFR	NTRK1
GATA3	GNA11	GNAQ	GNAS	HNF1A	HRAS	IDH1	ERBB2	FGFR1	RET
IDH2	JAK2	JAK3	KIT	KRAS	MAP2K1	MAP2K2	FGFR2	KIT	ROS1
MAPK1	MAPK3	MET	MLH1	MPL	MTOR	MYC	KRAS	MET
NF1	NFE2L2	NOTCH1	NPM1	NRAS	NTRK1	NTRK3	MYC	PDGFRA
PDGFRA	PIK3CA	PTEN	PTPN11	RAF1	RB1	RET	PIK3CA	RAF1
RHEB	RHOA	RIT1	ROS1	SMAD4	SMO	STK11
TERT*1	TP53	TSC1	VHL
SNVs; single nucleotide variants, *1 Includes TERT promoter region
