# Supplementary material for: Identification and monitoring of mutations in circulating cell-free tumor DNA in hepatocellular carcinoma treated with lenvatinib
Source: J Exp Clin Cancer Res. 2021 Jun 26;40:215. doi: 10.1186/s13046-021-02016-3 (PMC8235843; doi:10.1186/s13046-021-02016-3)
Supplement: Supplementary file 3 — Additional file 3. [file 13046_2021_2016_MOESM3_ESM.xlsx]

## Sheet: SupT3
Supplementary Table 3. Prior treatment history
HG number	Systemic therapy	Medicine	Period (day)	Period from last dose to cfDNA sampling (day)	Catheter treatment （TACE/TAI/HAIC）	Number of times	Period from last dose to cfDNA sampling (day)	Local therapy (OP/RFA/PEIT)	Number of times	Period from last dose to cfDNA sampling (day)	RT	Number of times	Period from last dose to cfDNA sampling (day)
HG-01	+	durvalumab	82	78	+	3	830	−			−
HG-02	−				−			−			−
HG-03	−				+	3	961	+	2	294	−
HG-04	−				+	7	94	+	3	625	−
HG-05	−				−			+	2	71	−
HG-06	−				+	3	108	+	1	270	−
HG-07	−				+	4	905	+	2	811	+	1	12
HG-08	−				+	5	182	+	1	497	+	1	644
HG-09	+	sorafenib	35	211	+	4	119	−			+	2	21
HG-10	−				−			−			−
HG-11	−				+	2	172	+	1	1975	−
HG-12	−				−			−			−
HG-13	−				+	6	304	+	3	283	−
HG-14	−				+	10	264	+	3	503	+	1	215
HG-15	−				+	3	131	+	3	119	−
HG-16	−				+	3	115	+	1	246	−
HG-17	+	durvalumab	86	67	+	3	39	−			+	1	15
HG-18	−				+	7	895	+	4	884	−
HG-19	−				+	7	252	+	1	750	−
HG-20	+	gemcitabine gemcitabine+cisplatin gemcitabine+S1	168 196 21	253 36 -6	−			+	1	749	−
HG-21	−				+	2	241	+	2	225	−
HG-22	+	sorafenib regorafenib	213 255	294 8	+	4	95	+	2	686	−
HG-23	+	durvalumab	28	79	−			−			−
HG-24	−				+	3	483	+	1	682	−
TACE, transcatheter arterial chemoembolization; TAI, transhepatic arterial infusion; HAIC, hepatic arterial infusion chemotherapy OP, operation; RFA, radiofrequency ablation; PEIT, percutaneous ethanol injection therapy; RT, radiation therapy
