# Supplementary material for: Identification and monitoring of mutations in circulating cell-free tumor DNA in hepatocellular carcinoma treated with lenvatinib
Source: J Exp Clin Cancer Res. 2021 Jun 26;40:215. doi: 10.1186/s13046-021-02016-3 (PMC8235843; doi:10.1186/s13046-021-02016-3)
Supplement: Supplementary file 4 — Additional file 4. [file 13046_2021_2016_MOESM4_ESM.xlsx]

## Sheet: Table 4
Supplementary Table 4. Genomic profiling / number of mutations and prior treatment history (p value of Fisher's exact test / Wilcoxon signed-rank test)
Therapy	Number of mutations, median	p value	PI3K/MTOR pathway, yes/no	p value	WNT pathway, yes/no	p value	Telomere maintenance, yes/no	p value	Chromatin remodeling, yes/no	p value	Cell cycle, yes/no	p value
Systemic therapy (+), n=6	2.5 (1-8)	0.9195	0/6	0.277	3/3	1	2/4	0.6326	2/4	0.568	4/2	0.5862
Systemic therapy (−), n=18	3 (0-8)		6/12		10/8		8/10		3/15		14/4
Catheter treatment (+), n=18	3 (0-8)	0.9195	4/14	0.6181	10/8	1	7/11	0.6326	3/15	0.568	14/4	0.5862
Catheter treatment (−), n=6	2.5 (2-5)		2/4		3/3		3/3		2/4		4/2
Local therapy (+), n=17	3 (0-8)	0.5852	4/13	1	8/9	0.3864	7/10	0.9395	3/14	0.608	12/5	0.4367
Local therapy (−), n=7	3 (1-8)		2/5		5/2		3/4		2/5		6/1
RT (+), n=5	3 (1-8)	0.7738	1/4	1	3/2	1	2/3	0.9323	1/4	1	4/1	0.7717
RT (−), n=19	3 (0-8)		5/14		10/9		8/11		4/15		14/5
Catheter treatment: TACE/TAI/HAIC, Local therapy: OP/RFA/PEIT TACE, transcatheter arterial chemoembolization; TAI, transhepatic arterial infusion; HAIC, hepatic arterial infusion chemotherapy OP, operation; RFA, radiofrequency ablation; PEIT, percutaneous ethanol injection therapy; RT, radiation therapy
