# Supplementary material for: Identification and monitoring of mutations in circulating cell-free tumor DNA in hepatocellular carcinoma treated with lenvatinib
Source: J Exp Clin Cancer Res. 2021 Jun 26;40:215. doi: 10.1186/s13046-021-02016-3 (PMC8235843; doi:10.1186/s13046-021-02016-3)
Supplement: Supplementary file 5 — Additional file 5. [file 13046_2021_2016_MOESM5_ESM.xlsx]

## Sheet: Table 3
Supplementary Table 5. VAFmean-change, serum AFP, tumor size of each case
Patient	mRECIST	VAFmean-change (%)	Serum AFP			Serum DCP			Sum of the diameters for all target lesions			Period from the initiation of LEN (week)
			Baseline (ng/mL)	After LEN treament (ng/mL)	Difference (ng/mL)	Baseline (mAU/mL)	After LEN treament (mAU/mL)	Difference (mAU/mL)	Baseline (mm)	Effect judgment (mm)	Ratio	cfDNA	Serum AFP/DCP	Image
HG-01	PR	-1.37125	123.4	40.3	-83.1	870	1289	419	50	40	0.8	3	3	15
HG-02	PR	-12.065	974.3	303.2	-671.1	32	54	22	154	138	0.896104	3	3	4
HG-03	PR	-2.798	2.9	2.2	-0.7	331	623	292	125	98	0.784	5	5	8
HG-04	PR	-3.06	1.2	0.8	-0.4	<10	13	3	70	64	0.914286	4	4	12
HG-05	SD	-2.7175	1.1	0.9	-0.2	17	18	1	101	103	1.0198	4	4	6
HG-06	PD	0.943333	1	2.4	1.4	90	4816	4726	36	100	2.77778	5	7	6
HG-07	PR	-0.5175	3.5	3.8	0.3	124	498	374	64	42	0.65625	3	2	7
HG-08	PR	-1.094	3.3	2.3	-1	4256	3608	-648	36	34	0.944444	4	4	4
HG-09	PR	-0.566	357.6	59.4	-298.2	16575	1486	-15089	47	50	1.06383	5	4	3
HG-10	PR	-0.5075	29	4	-25	14	14	0	118	96	0.813559	6	6	6
HG-11	SD	-0.28	9.6	7.2	-2.4	1142	3067	1925	36	43	1.19444	6	2	4
HG-12	PD	0.928333	4.9	4.4	-0.5	411	3582	3171	147	182	1.2381	4	4	5
HG-13	SD	-0.025	1551.9	585.9	-966	2534	3324	790	16	17	1.0625	3	3	3
HG-14	PR	-0.09	1701.2	962.5	-738.7	99	693	594	23	18	0.782609	4	4	6
HG-15	PR	-0.15	1890.8	180.2	-1710.6	222	229	7	33	28	0.848485	3	3	5
HG-16	PR	-7.11875	31.8	7	-24.8	1860	10615	8755	48	48	1	4	6	5
HG-17	PR	-0.14	142400	129400	-13000	9042	1871	-7171	195	143	0.733333	5	6	5
HG-18	PD	0.19	3834	1273.4	-2560.6	5481	11493	6012	59	73	1.23729	5	5	12
HG-19	PR	-0.0325	6.4	3.6	-2.8	21	92	71	54	39	0.722222	5	4	6
HG-20	CR	-3.27	12.2	1.9	-10.3	30	27	-3	87	59	0.678161	5	5	6
HG-21	SD	no gene	4	3.9	-0.1	57	61	4	15	15	1	4	4	4
HG-22	PD	0.166667	220.5	168	-52.5	37535	53184	15649	124	133	1.07258	4	4	7
HG-23	SD	1.7475	9.6	8.2	-1.4	1869	428	-1441	86	86	1	4	4	6
HG-24	SD	0.115	2.3	1.7	-0.6	101	234	133	25	26	1.04	3	6	6
mRECIST, modified Response Evaluation Criteria in Solid Tumors; AFP, α-fetoprotein; DCP, des-gamma-carboxy pro-thrombin; LEN, lenvatinib; VAF, variant allele frequency; cfDNA, cell free DNA
