# Supplementary material for: Identification and monitoring of mutations in circulating cell-free tumor DNA in hepatocellular carcinoma treated with lenvatinib
Source: J Exp Clin Cancer Res. 2021 Jun 26;40:215. doi: 10.1186/s13046-021-02016-3 (PMC8235843; doi:10.1186/s13046-021-02016-3)
Supplement: Supplementary file 6 — Additional file 6. [file 13046_2021_2016_MOESM6_ESM.xlsx]

## Sheet: SupT4
Supplementary Table 6. A list of novel alterations that appeared or increased during lenvatinib treatment and drugs with predicted effect for the given gene alterations
Gene	Variant_type	Indel_type	Chromosome	Position	Exon	Mut_aa	Mut_nt	Mut_cdna	Transcript	Patient ID	Novelly detected or increased	Report	Evidence level	Drug	Estimating effects	Remark	Reference
AR	SNV		X	66905909	3	R609K	G>A	c.1826G>A	NM_000044.3	HG-22	Novelly detected	AR mutation	(CancerVar)	Nilutamide|Cyproterone Acetate|Flutamide|Bicalutamide	Resistance		PMID:26000489
ARID1A	Indel	Insertion	1	27106465	20	A2027fs	C>CA	c.6077dupA	NM_006015.4	HG-12	Increased	ARID1A oncogenic mutation	(CancerVar)	ATR inhibitors	Responsive		PMID:27958275
	SNV		1	27100074	16	T1290T	G>A	c.3870G>A	NM_006015.4	HG-24	Novelly detected			EZH2 inhibitor	Responsive		PMID:25686104
										HG-24				PARP inhibitor	Responsive		PMID:26069190
ATM	SNV		11	108216546	58	R2832H	G>A	c.8495G>A	NM_000051.3	HG-22	Increased	ATM R2832H	LEVEL_1:OncoKB	Olaparib			PMID:32343890
	SNV		11	108224493	60	G2891D	G>A	c.8672G>A	NM_000051.3	HG-22	Novelly detected	ATM oncogenic mutation	Case report:CGI|Early trials:CGI		Responsive		ENA 2015 (abstr A48)|ENA 2014 (abstr 8LBA)
										HG-22			Early trials:CGI|(CancerVar)	Cisplatin	Responsive		PMID:26238431
	SNV		11	108192136	45	E2187E	G>A	c.6561G>A	NM_000051.3	HG-24	Novelly detected		Early trials:CGI|(CancerVar)	Olaparib	Responsive		ENA 2014 (abstr 8LBA)|PMID:26510020
													(CancerVar)	ATR inhibitor	Responsive		ENA 2015 (abstr A48)
														Temozolomide	Responsive		PMID:23960094
	Indel	Insertion	11	108178655	38	S1905fs	T>TA	c.5712dupA	NM_000051.3	HG-22	Increased			DNA-PKc inhibitor	Responsive		PMID:23761041
														PARP inhibitor	Responsive		ENA 2014 (abstr 8LBA)
													LEVEL_4:OncoKB	Olaparib			PMID:20739657|PMID:26510020
CDK12	SNV		17	37619140	1	R272R	G>A	c.816G>A	NM_016507.3	HG-16	Novelly detected	CDK12 oncogenic mutation	(CancerVar)	PARP inhibitors	Responsive		PMID:24240700|PMID:24554720
CTNNB1	SNV		3	41266098	3	D32V	A>T	c.95A>T	NM_001904.3	HG-23	Novelly detected	CTNNB1 D32V	Early trials:CGI|(CancerVar)	Everolimus|Letrozole	Responsive		PMID:25624430
	SNV		3	41266104	3	G34V	G>T	c.101G>T	NM_001904.3	HG-06	Increased	CTNNB1 oncogenic mutation	(CancerVar)	Tankyrase inhibitor	Resistant		PMID:23539443
	SNV		3	41266101	3	S33C	C>G	c.98C>G	NM_001904.3	HG-12	Increased
	SNV		3	41266100	3	S33A	T>G	c.97T>G	NM_001904.3	HG-23	Novelly detected
	Indel	Deletion	3	41266098	3	S33_G38del	ACTCTGGAAT CCATTCTGG>A	c.96_113delCTCTGGA ATCCATTCTGG	NM_001904.3	HG-23	Novelly detected
DDR2	SNV		1	162748419	18	W778L	G>T	c.2333G>T	NM_001014796.1	HG-06	Novelly detected	DDR2 mutant	(CancerVar)	Dasatinib	sensitive		PMID:22328973
ESR1	SNV		6	152415579	9	R477*	C>T	c.1429C>T	NM_001122742.1	HG-18	Novelly detected	ESR1 oncogenic mutation	Late trials:CGI|(CancerVar)	Fluvestrant	Responsive		PMID:27269946
													Late trials:CGI|(CancerVar)	Exemestane	Resistant		PMID:27269946
													LEVEL_3A:OncoKB	AZD9496			PMID:27986707|PMID:27269946|PMID:31563959
													LEVEL_3A:OncoKB	Fulvestrant			PMID:27986707|PMID:27269946|PMID:31563959
IDH1	SNV		2	209113113	4	R132C	G>A	c.394C>T	NM_005896.2	HG-23	Novelly detected	IDH1 R132C	LEVEL_1:OncoKB|(CancerVar)	Ivosidenib	sensitive	[: 4:CanDL]	PMID:23393090|PMID:29860938|PMID:23558169|PMID:19935646
													(CancerVar)	AG-120	Sensitivity/Response		PMID:25583779
														BAY1436032	sensitive		PMID:28232670
														BPTES	Sensitivity/Response		PMID:24333121
														GSK321	Sensitivity/Response		PMID:26436839
														Temozolomide	Sensitivity/Response		PMID:20975057
														AG-881	predicted - sensitive
														Cetuximab	Sensitivity/Response		PMID:22199315
														Dasatinib	sensitive		PMID:27231123
														Saracatinib	sensitive		PMID:27231123
														AGI-5198	Sensitivity/Response		PMID:23558169
														Bevacizumab	Sensitivity/Response		PMID:22199315
														Talazoparib	sensitive		PMID:28148839
														AGI-5198|Olaparib	decreased response		PMID:28148839
														AGI-5198|Talazoparib	decreased response		PMID:28148839
														Olaparib	sensitive		PMID:28148839
IDH2	SNV		15	90631934	4	R140L	C>A	c.419G>T	NM_002168.2	HG-20	Increased	IDH2 R140L	LEVEL_1:OncoKB|(CancerVar)	Enasidenib	sensitive		PMID:28588020|PMID:30967620
NFE2L2	SNV		2	178098959	2	D29G	T>C	c.86A>G	NM_006164.4	HG-12	Novelly detected
PIK3CA	SNV		3	178916929	2	G106C	G>T	c.316G>T	NM_006218.2	HG-23	Novelly detected	PIK3CA G106C	LEVEL_1:OncoKB	Fulvestrant|Alpelisib			PMID:25877889|PMID:31091374|PMID:30543347
										HG-23			LEVEL_3A:OncoKB	GDC-0077
										HG-23			LEVEL_3A:OncoKB	Copanlisib|Fulvestrant			PMID:27672108
PIK3CA	SNV		3	178952085	21	H1047R	A>G	c.3140A>G	NM_006218.2	HG-23	Novelly detected	PIK3CA H1047R	LEVEL_1:OncoKB	Fulvestrant|Alpelisib		[Colon, Breast: 4:CanDL, Breast, Colon: 4:CanDL]	PMID:25877889|PMID:31091374|PMID:30543347|PMID:15647370|PMID:17376864
													LEVEL_3A:OncoKB	GDC-0077
													LEVEL_3A:OncoKB	Copanlisib|Fulvestrant			PMID:27672108
													(CancerVar)	A66	sensitive		PMID:21668414
														Rigosertib	sensitive		PMID:27104980
														Sirolimus	no benefit		PMID:15647370|PMID:19029981
														Trametinib	sensitive		PMID:26627007
														ARQ 751	sensitive		PMID:26469692
														BAY1125976	sensitive		PMID:27699769
														Alpelisib	sensitive		PMID:26627007|PMID:26013318
														BEZ235	sensitive		PMID:26627007|PMID:19029981|PMID:26013318|PMID:26270481
														Buparlisib	sensitive		PMID:28539475|PMID:26013318
														CH5132799	sensitive		PMID:21558396|PMID:25231405
														DHM25	sensitive		PMID:26237138
														Lapatinib	sensitive		PMID:26627007
														M2698	sensitive		PMID:27186432
														Metformin	sensitive		PMID:23986086
														Miransertib	sensitive		PMID:26469692
														MK2206	sensitive		PMID:26627007|PMID:21289267
														Gedatolisib	sensitive		PMID:17314276|PMID:21325073|PMID:25977343
														Neratinib	sensitive		PMID:26627007
														Taselisib	no benefit		PMID:28331003|PMID:31158500
														Buparlisib|Paclitaxel	predicted - sensitive		PMID:30577988
														Cetuximab|Fluorouracil	resistant		PMID:28424201
														Cetuximab|Panitumumab	Resistance		PMID:19223544
														Cetuximab	resistant		PMID:25714871|PMID:30962319
														Trastuzumab	Resistance		PMID:20453058
														Everolimus	predicted - sensitive		PMID:31088410
														BYL719 (Alpelisib)	Sensitivity/Response		PMID:25550549
														Cetuximab|Dactolisib	Sensitivity/Response		PMID:23619167
														Dactolisib	Sensitivity/Response		PMID:23619167|PMID:25855885|PMID:19029981
														Radiotherapy|Taselisib	sensitive		PMID:26589432
														SHR-A1307	predicted - sensitive		PMID:30962319
														Sirolimus|Trametinib	sensitive		PMID:26882569
														Taselisib (GDC-0032)	Sensitivity/Response		PMID:26589432
														Alpelisib|Fulvestrant	sensitive		PMID:31091374
														Ado-trastuzumab Emtansine	Sensitivity/Response		PMID:26920887
														Fulvestrant|Everolimus	Sensitivity/Response		PMID:27445490
														Lapatinib|AZD5363	Sensitivity/Response		PMID:22294718
														Trastuzumab|AZD5363	Sensitivity/Response		PMID:22294718
														PI103	Sensitivity/Response		PMID:19513541
														AZD8835	sensitive
														PF-04691502	sensitive		PMID:21750219
														Capivasertib	sensitive		PMID:24088382
														MK2206|Temsirolimus	sensitive		PMID:21289267
														Temsirolimus|Perifosine	Sensitivity/Response		PMID:19706758
														Cisplatin|Pictilisib	sensitive		PMID:28808038
														Pictilisib	sensitive		PMID:28808038
PIK3CA	SNV		3	178936094	10	Q546K	C>A	c.1636C>A	NM_006218.2	HG-23	Novelly detected	PIK3CA Q546K	LEVEL_1:OncoKB	Fulvestrant|Alpelisib		[: 4:CanDL]	PMID:25877889|PMID:31091374|PMID:30543347|PMID:17376864
													LEVEL_3A:OncoKB	GDC-0077
													LEVEL_3A:OncoKB	Copanlisib|Fulvestrant			PMID:27672108
													(CancerVar)	Trametinib	sensitive		PMID:26627007
														Alpelisib	sensitive		PMID:26627007
														BEZ235	sensitive		PMID:26627007
														Lapatinib	sensitive		PMID:26627007
														MK2206	sensitive		PMID:26627007
														Neratinib	sensitive		PMID:26627007
PIK3CA	SNV		3	178952075	21	N1044D	A>G	c.3130A>G	NM_006218.2	HG-23	Novelly detected
PIK3CA	SNV		3	178936082	10	E542K	G>A	c.1624G>A	NM_006218.2	HG-23	Novelly detected	PIK3CA E542K	LEVEL_1:OncoKB|(CancerVar)	Fulvestrant|Alpelisib	Sensitivity/Response	[Breast: 4:CanDL]	PMID:25877889|PMID:31091374|PMID:30543347|PMID:15647370|PMID:17376864
													LEVEL_3A:OncoKB	GDC-0077
													LEVEL_3A:OncoKB	Copanlisib|Fulvestrant			PMID:27672108
													(CancerVar)	Sirolimus	sensitive		PMID:15647370
																	PMID:20619739|PMID:28726194|PMID:22722201|PMID:19223544|PMID:22357840|PMID:17657213|PMID:19330652|PMID:16573740|PMID:22675565|PMID:24440717|PMID:16764926|PMID:16449998|PMID:15608678|PMID:15994075|PMID:24185509|PMID:25855536|PMID:21798893|PMID:25631445|PMID:27219019|PMID:26498363|PMID:24767105
														Alpelisib	sensitive		PMID:26627007
														BEZ235	sensitive		PMID:26627007
														Buparlisib	resistant		PMID:29636477
														CH5132799	Sensitivity/Response		PMID:21558396
														Lapatinib	sensitive		PMID:26627007
														Miransertib	sensitive		PMID:26469692
														MK2206	sensitive		PMID:26627007|PMID:21289267
														Neratinib	sensitive		PMID:26627007
														Rapamycin (Sirolimus)	Sensitivity/Response		PMID:15647370
														Trametinib	sensitive		PMID:26627007
														Gemcitabine|LY2780301	sensitive		PMID:28750271
														VS-5584	sensitive		PMID:23270925
														Cetuximab|Irinotecan	predicted - sensitive		PMID:25714871
														Cetuximab|Fluorouracil	resistant		PMID:28424201
														Cetuximab|Panitumumab	Resistance		PMID:19223544
														PD-0325901|Pictilisib	sensitive		PMID:24339963
														Capivasertib	sensitive		PMID:24088382
														Apitolisib	Sensitivity/Response		PMID:26787751
														GDC-0980	sensitive		PMID:26787751
														Taselisib	no benefit		PMID:31158500
														MK2206|Temsirolimus	sensitive		PMID:21289267
														Alpelisib|Fulvestrant	sensitive		PMID:31091374
														Temsirolimus|Perifosine	Sensitivity/Response		PMID:19706758
PIK3CA	SNV		3	178936091	10	E545K	G>A	c.1633G>A	NM_006218.2	HG-23	Novelly detected	PIK3CA E545K	LEVEL_1:OncoKB	Fulvestrant|Alpelisib		[Breast: 4:CanDL]	PMID:25877889|PMID:31091374|PMID:30543347|PMID:15647370|PMID:17376864
													LEVEL_3A:OncoKB	GDC-0077
													LEVEL_3A:OncoKB	Copanlisib|Fulvestrant			PMID:27672108
													(CancerVar)	A66	resistant		PMID:21668414
													(CancerVar)	Alpelisib	sensitive		PMID:24608574|PMID:26627007|PMID:26013318
														GDC-0980	sensitive		PMID:26787751
														Sirolimus	unknown		PMID:15647370|PMID:28685070
														Rigosertib	sensitive		PMID:27104980|PMID:23873848
														Trametinib	sensitive		PMID:26627007
														ARQ 751	sensitive		PMID:26469692
														BAY1125976	sensitive		PMID:27699769
														BEZ235|Venetoclax	no benefit		PMID:27974663
														BEZ235	sensitive		PMID:26627007|PMID:21966435|PMID:26013318
														BEZ235|WEHI-539	predicted - sensitive		PMID:27974663
														CH5132799	sensitive		PMID:21558396
														Buparlisib	sensitive		PMID:29636477|PMID:26013318
														DHM25	sensitive		PMID:26237138
														Everolimus	sensitive		PMID:20664172
														GDC-0941	Sensitivity/Response		PMID:20453058
														Gedatolisib	sensitive		PMID:17314276|PMID:21325073
														Lapatinib	sensitive		PMID:26627007
														Miransertib	sensitive		PMID:26469692
														MK-2206|Pictilisib	Sensitivity/Response		PMID:23888070
														MK2206	sensitive		PMID:26627007|PMID:21289267
														PKI-402	sensitive		PMID:20371716
														Neratinib	sensitive		PMID:26627007
														SAR245409	sensitive		PMID:24634413
														WYE-125132	sensitive		PMID:20068177
														Apitolisib	Sensitivity/Response		PMID:26787751
														XL147	sensitive		PMID:25637314
														PW12	sensitive		PMID:22391131
														LY2780301	sensitive		PMID:25902900
														Cetuximab|Fluorouracil	resistant		PMID:28424201
														Cetuximab|Irinotecan	sensitive		PMID:25714871
														Panitumumab|Cetuximab	Resistance		PMID:19223544
														LY294002	sensitive		PMID:18262558
														AZD8835	sensitive		PMID:26839307
														Capivasertib	sensitive		PMID:24088382
														Carboplatin|Paclitaxel|Temsirolimus	predicted - sensitive		PMID:28961834
														Alpelisib|Fulvestrant	sensitive		PMID:31091374
														Ado-trastuzumab Emtansine	Sensitivity/Response		PMID:26920887
														Trastuzumab	Resistance		PMID:18829560
														LY3023414	sensitive		PMID:27439478
														Afatinib|Erlotinib|Gefitinib	Resistance		PMID:27304188
														Gefitinib	Resistance		PMID:16906227
														Copanlisib|Paclitaxel	sensitive		PMID:24170767
														PI103	Sensitivity/Response		PMID:19513541
														Taselisib	no benefit		PMID:31158500
														Vemurafenib	Resistance		PMID:24265155
														Cisplatin|Pictilisib	sensitive		PMID:28808038
														Gemcitabine|Pictilisib	sensitive		PMID:28808038
														Pictilisib	sensitive		PMID:28808038
														Pictilisib|Sorafenib	sensitive		PMID:28808038
RAF1	Indel	Insertion	3	12626453	16	A566fs	C>CA	c.1695dupT	NM_002880.3	HG-09	Novelly detected	RAF1 Oncogenic Mutations	LEVEL_3A:OncoKB|(CancerVar)	Cobimetinib	Response		PMID:29236635|PMID:30867592
RB1	SNV		13	48955538	17	R552*	C>T	c.1654C>T	NM_000321.2	HG-05	Novelly detected	RB1 oncogenic mutation	Early trials:CGI|(CancerVar)	Cisplatin	Responsive		PMID:26238431
													(CancerVar)	HDAC inhibitor	Responsive		PMID:18483379
														MDM2/MDMX inhibitor	Responsive		PMID:17080083|PMID:21515735
ROS1	SNV		6	117647512	33	C1811Y	C>T	c.5432G>A	NM_002944.2	HG-07	Increased	ROS1 mutation	(CancerVar)	Entrectinib	predicted - sensitive
														Lorlatinib	sensitive
TERT	SNV		5	1295194	1		C>G	c.-90G>C	NM_198253.2	HG-06	Increased
	SNV		5	1295228	1		G>A	c.-124C>T	NM_198253.2	HG-06	Increased
	SNV		5	1295228	1		G>A	c.-124C>T	NM_198253.2	HG-23	Increased
TP53	SNV		17	7578406	5	R175H	C>T	c.524G>A	NM_000546.5	HG-07	Increased	TP53 R175H	(CancerVar)	Alvespimycin|Vorinostat	sensitive		PMID:26009011
														ReACp53	sensitive		PMID:26748848
														HSP90 inhibitor	Responsive		PMID:26009011
														Ganetespib	sensitive		PMID:26009011
														Doxorubicin	Sensitivity/Response		PMID:22698404
														NSC319726	sensitive		PMID:22624712
															Poor Outcome		PMID:16489069
														AMGMDS3	Resistance		PMID:25730903
														NSC59984	sensitive		PMID:26294215
														Seliciclib	resistant		PMID:22862161
														DS-7423	decreased response		PMID:24504419
														EAP Protocol	Sensitivity/Response		PMID:14514923
	SNV		17	7577548	7	G245S	C>T	c.733G>A	NM_000546.5	HG-06	Increased	TP53 G245S	(CancerVar)	AMGMDS3	Resistance		PMID:25730903
	SNV		17	7578265	6	I195T	A>G	c.584T>C	NM_000546.5	HG-13	Increased	TP53 oncogenic mutation	Early trials:CGI		Responsive		PMID:23084521|ASCO 2015 (abstr 10564)|PMID:27998224
	SNV		17	7577106	8	P278S	G>A	c.832C>T	NM_000546.5	HG-03	Increased		Early trials:CGI|(CancerVar)	Abemaciclib	Resistant		PMID:27217383
	SNV		17	7579591	4		C>T	c.97-1G>A	NM_000546.5	HG-01	Increased		Early trials:CGI|(CancerVar)	Cisplatin	Resistant		PMID:27646943
	SNV		17	7578393	5	H179Q	A>T	c.537T>A	NM_000546.5	HG-01	Increased		Early trials:CGI|(CancerVar)	AZD6738	Responsive		NCT01955668|https://ash.confex.com/ash/2014/webprogram/Paper71027.html
	SNV		17	7578542	5	L130F	G>A	c.388C>T	NM_000546.5	HG-09	Novelly detected		Early trials:CGI|(CancerVar)	Decitabine	Responsive		PMID:27959731
	SNV		17	7577094	8	R282W	G>A	c.844C>T	NM_000546.5	HG-18	Novelly detected		(CancerVar)	Doxorubicin	Responsive		PMID:27397505
	SNV		17	7577569	7	C238S	A>T	c.712T>A	NM_000546.5	HG-18	Novelly detected			Gemcitabine	Responsive		PMID:27397505
	SNV		17	7576852	9		C>A	c.993+1G>T	NM_000546.5	HG-19	Novelly detected			Mitomycin C	Responsive		PMID:27397505
	SNV		17	7578402	5	C176W	G>C	c.528C>G	NM_000546.5	HG-07	Increased			WEE1 inhibitor	Responsive		PMID:25125259|PMID:27998224
														MDM2 inhibitor	Resistant		PMID:23084521|ASCO 2015 (abstr 10564)
														Pramlintide	Responsive		PMID:25409149
