# Supplementary material for: Identification and monitoring of mutations in circulating cell-free tumor DNA in hepatocellular carcinoma treated with lenvatinib
Source: J Exp Clin Cancer Res. 2021 Jun 26;40:215. doi: 10.1186/s13046-021-02016-3 (PMC8235843; doi:10.1186/s13046-021-02016-3)
Supplement: Supplementary file 7 — Additional file 7. [file 13046_2021_2016_MOESM7_ESM.xlsx]

## Sheet: SupT5
Supplementary Table 7. Compared to the previously reported genomic landscape of HCC
	Frequency of mutations (%)
	Genomic analysis n=720, Nault et al.*	Guardant360	Baseline	4 weeks
TERT	58.1	yes	41.6667	25
CTNNB1	30.7	yes	41.6667	41.6667
TP53	18.7	yes	54.1667	54.1667
ARID1A	13	yes	12.5	12.5
ALB	11.4
APOB	9.4
AXIN1	9.2
MLL2	5.6
ARID2	6.2
ATM	5.6	yes	25	12.5
CDKN2A	5.5
NFE2L2	4.1	yes	4.16667	4.16667
RPS6KA3	3.9
KEAP1	3.9
SETD2	3.5
MAP1B	3.5
CDKN1A	3.1
TSC2	2.9
HNF1A	2.6	yes	4.16667	0
TSC1	1.7
PIK3CA	1.3	yes	4.16667	4.16667
IL6ST	0.8
GNAS	0.6	yes	4.16667	0
IRF2	1.1
KRAS	0.3
STAT3	0.3
JAK1	0.2
BRAF	0.2	yes	8.33333	4.16667
HRAS	0
NRAS	0
* Hepatology. 2020;71(1):164-182.
